# Supplementary material for: Functional and Character Disparity Are Decoupled in Turtle Mandibles
Source: Ecol Evol. 2024 Nov 13;14(11):e70557. doi: 10.1002/ece3.70557 (PMC11560343; doi:10.1002/ece3.70557)
Supplement: Supplementary file 1 — Appendix S1. [file ECE3-14-e70557-s001.zip]

Archive with 5 entries (5 files):
- ece370557-sup-0001-FileS1.csv
- ece370557-sup-0002-FileS2.docx
- ece370557-sup-0003-FileS3.nex
- ece370557-sup-0004-FileS4.xlsx
- ece370557-sup-0005-FileS5.xlsx
