# Supplementary material for: Functional and Character Disparity Are Decoupled in Turtle Mandibles
Source: Ecol Evol. 2024 Nov 13;14(11):e70557. doi: 10.1002/ece3.70557 (PMC11560343; doi:10.1002/ece3.70557)
Supplement: Supplementary file 1 — Appendix S1. [file ECE3-14-e70557-s001.zip › ece370557-sup-0001-FileS1.csv]

Turtle species	Specimen (source)	Mandible_length	Mandible_width	Ch1_LWratio	Ch2_AMA	Ch3_PMA	Ch4_OMA	Ch5_SMOI	Ch6_TRIT	primary_diet	specialized_diet	Terrestrial_feeding	habitat	Clade
Aldabrachelys_gigantea	ZMB 47494	78.87	81.13	NA	0.350308642	0.87757732	0.173251029	2.055	0.074910394	herbivorous	high_fiber	yes	terrestrial	Testudinidae
Amyda_cartilaginea	FMNH 244117	73.45	57.7	NA	0.461229718	0.959325044	0.219641332	1.112941176	0.214389535	carnivorous	suction	no	freshwater	Trionychia
Apalone_mutica	FHSM herp 2746	46.15	35.35	NA	0.336296296	0.892383292	0.226296296	1.097046414	0.082821119	carnivorous	suction	no	freshwater	Trionychia
Apalone_spinifera	FMNH 22178	53.06	37.93	NA	0.407554833	0.974174757	0.205036556	0.883820998	0.244784423	carnivorous	suction	no	freshwater	Trionychia
Batagur_baska	NHMUK 67.9.28.7	63.91	63.85	NA	0.465180467	1.162334218	0.134394904	0.817391304	0.231961722	herbivorous	generalist	no	freshwater	Geoemydidae
Caretta_caretta	ZMB 25470	147.51	137.03	NA	0.3777	0.759959759	0.2002	0.976863753	0.331907613	carnivorous	durophagous	no	marine	Chelonioidea
Carettochelys_insculpta	NHMUK 1903.7.10.1	83.47	74.12	NA	0.436363636	0.91646778	0.206022727	0.812407681	0.125933014	omnivorous	generalist	no	freshwater	Trionychia
Chelodina_oblonga	NHMUK 64.12.22	33.28	27.51	NA	0.476576577	0.860162602	0.115675676	1.033846154	0.036264657	carnivorous	suction	no	freshwater	Chelidae
Chelonia_mydas	NHMUK 1969.776	125.45	111.01	NA	0.427413984	1.040810811	0.20654828	1.268370607	0.225782689	herbivorous	high_fiber	no	marine	Chelonioidea
Chelonoidis_niger	ZMB 19103	60	65.6	NA	0.36197479	0.88814433	0.166491597	1.676339286	0.027273585	herbivorous	high_fiber	yes	terrestrial	Testudinidae
Chelus_fimbriatus	UF 85199	27.84	22.07	NA	0.656919643	0.924502618	0.169270833	0.977083333	0.025550936	carnivorous	suction	no	freshwater	Chelidae
Chelydra_serpentina	UF 22159	59.87	66.94	NA	0.448014888	0.928277635	0.128039702	0.856958763	0.100224972	omnivorous	generalist	no	freshwater	Chelydroidea
Chitra_chitra	NHMUK 1926.12.16.1	73.12	48.28	NA	0.323867925	0.884793814	0.280188679	1.155405405	0.04375	carnivorous	suction	no	freshwater	Trionychia
Trachemys_ornata	NHMUK 76.1.31.19	32.57	33.84	NA	0.410091743	0.93125	0.115412844	0.804123711	0.176103247	omnivorous	generalist	no	freshwater	Emysternia
Trachemys_terrapen	ZMB 6572	35.31	38	NA	0.431472081	0.913978495	0.167258883	0.659167604	0.154219653	omnivorous	generalist	no	freshwater	Emysternia
Claudius_angustatus	SMNS 14380	31.04	30.89	NA	0.373837838	0.92459893	0.217945946	0.834291188	0.170520231	carnivorous	generalist	no	freshwater	Chelydroidea
Clemmys_guttata	FMNH 22114	14.09	13.86	NA	0.362232558	0.865333333	0.122325581	1.502814259	0.049644128	omnivorous	generalist	yes	freshwater	Emysternia
Cuora_amboinensis	NHMUK 69.42.145	19.75	19.64	NA	0.432889734	1.025675676	0.077471483	1.70657277	0.052608311	omnivorous	generalist	yes	freshwater	Geoemydidae
Cuora_flavomarginata	FMNH 21515	18.86	17.81	NA	0.416131907	0.947058824	0.106506239	1.495238095	0.070157938	omnivorous	generalist	yes	freshwater	Geoemydidae
Cuora_mouhotii	SMF71599	24.8	22.42	NA	0.402396313	0.905809129	0.162304147	1.903370787	0.085796862	omnivorous	generalist	yes	terrestrial	Geoemydidae
Cyclemys_dentata	NHMUK 97.11.22.3	20.79	21.52	NA	0.362653563	0.952258065	0.123341523	1.852777778	0.056050228	omnivorous	generalist	no	freshwater	Geoemydidae
Cycloderma_frenatum	NHMUK 84.2.4.1	113.18	82.54	NA	0.39013296	1.042056075	0.187823653	1.450549451	0.105791962	carnivorous	suction	no	freshwater	Trionychia
Deirochelys_reticularia	FMNH 98754	28.75	22.39	NA	0.372440273	0.744880546	0.108788396	1.449691992	0.059793814	carnivorous	generalist	no	freshwater	Emysternia
Dermatemys_mawii	CM 117802	44	46.08	NA	0.418647343	1.164784946	0.12589372	1.074776786	0.15026738	herbivorous	high_fiber	no	freshwater	Chelydroidea
Dermochelys_coriacea	UMCZ R 3031	160.46	170.41	NA	0.311896349	1.010687023	0.078798587	1.860082305	0.054515778	carnivorous	generalist	no	marine	Chelonioidea
Elseya_dentata	NHMUK 76.5.19.77	28.3	28.23	NA	0.470356816	0.982982792	0.142909424	1.211488251	0.112616427	herbivorous	generalist	no	freshwater	Chelidae
Emydoidea_blandingii	FMNH 22144	28	23.8	NA	0.369702128	0.770212766	0.050808511	1.180803571	0.07879538	carnivorous	generalist	no	freshwater	Emysternia
Emys_orbicularis	ZMB 39445	25.1	22.13	NA	0.332537577	0.852834467	0.11158267	1.099437148	0.108742714	carnivorous	generalist	yes	freshwater	Emysternia
Eretmochelys_imbricata	FMNH 22242	80.05	54.68	NA	0.388868043	0.835752688	0.116322702	2.597484277	0.181088825	carnivorous	durophagous	no	marine	Chelonioidea
Geoemyda_spengleri	FMNH 260381	16.4	13.54	NA	0.319786096	0.766666667	0.134224599	2.106100796	0.064203612	omnivorous	generalist	yes	terrestrial	Geoemydidae
Glyptemys_insculpta	FMNH 22240	31.19	27.92	NA	0.344682676	0.907223476	0.118353345	1.834269663	0.105873016	omnivorous	generalist	yes	terrestrial	Emysternia
Gopherus_agassizii	FMNH 216746	29.75	32.01	NA	0.52013809	1.13	0.099654776	1.676056338	0.123393045	herbivorous	high_fiber	yes	terrestrial	Testudinidae
Gopherus_flavomarginatus	FMNH 98916	33.24	33.29	NA	0.503814714	1.046603774	0.125703906	1.664254703	0.123024639	herbivorous	high_fiber	yes	terrestrial	Testudinidae
Gopherus_polyphemus	FMNH 211815	46.17	49.84	NA	0.464419087	1.127707809	0.158713693	1.958083832	0.120786517	herbivorous	high_fiber	yes	terrestrial	Testudinidae
Graptemys_geographica	NHMUK 55.12.6.11	16.84	14.03	NA	0.446194226	1.180555556	0.131583552	0.637605042	0.250992851	carnivorous	durophagous	no	freshwater	Emysternia
Hardella_thurjii	UMMZ-herps-227976	15	17.85	NA	0.483163265	1.172755418	0.126147959	0.773980154	0.265536723	herbivorous	generalist	no	freshwater	Geoemydidae
Heosemys_annandalii	FMNH 260389	35.06	38.03	NA	0.390228426	0.915178571	0.172461929	1.010233918	0.161282932	herbivorous	generalist	no	freshwater	Geoemydidae
Homopus_areolatus	OUMNH 9403	13.8	14.98	NA	0.462439024	1.03890411	0.23597561	2.529411765	0.066591422	herbivorous	generalist	yes	terrestrial	Testudinidae
Hydromedusa_tectifera	SMF 70500	27.95	22.43	NA	0.474023769	0.801147776	0.156960951	0.915865385	0.075769854	carnivorous	suction	no	freshwater	Chelidae
Indotestudo_elongata	SMF 71585	34.08	37.67	NA	0.387525355	0.936519608	0.161460446	1.314583333	0.074358974	omnivorous	generalist	yes	terrestrial	Testudinidae
Kinixys_erosa	SMF 40166	33.15	27.5	NA	0.46196319	0.819751166	0.068711656	1.503896104	0.059934048	omnivorous	generalist	yes	terrestrial	Testudinidae
Kinosternon_baurii	FMNH 211705	15.86	14.29	NA	0.475282855	0.985740072	0.138816362	1.062228654	0.12489992	omnivorous	generalist	yes	freshwater	Chelydroidea
Kinosternon_scorpioides	SMF 71893	18.41	20.78	NA	0.454864594	0.912474849	0.132497492	0.907537688	0.130491196	omnivorous	generalist	no	freshwater	Chelydroidea
Kinosternon_subrubrum	FMNH 211711	17.02	18.61	NA	0.482958801	1.114038877	0.152621723	1.380062305	0.116845878	omnivorous	generalist	yes	freshwater	Chelydroidea
Lepidochelys_kempii	M009/08	51.89	48.51	NA	0.38460076	0.952	0.120437262	1.569148936	0.215364583	carnivorous	durophagous	no	marine	Chelonioidea
Lepidochelys_olivacea	SMNS 11070	92.35	87.61	NA	0.405077063	0.913701431	0.104079782	1.280254777	0.247516556	carnivorous	durophagous	no	marine	Chelonioidea
Macrochelys_temminckii	FMNH 22111	85.33	88.19	NA	0.319065191	0.853289474	0.106642066	1.332653061	0.102455357	carnivorous	generalist	no	freshwater	Chelydroidea
Malaclemys_terrapin	ZMB 16196	36.2	33.44	NA	0.382386831	1.060730594	0.165925926	0.599531616	0.256023651	carnivorous	durophagous	no	freshwater	Emysternia
Malacochersus_tornieri	SMF 58702	20.59	20.94	NA	0.409970674	1.0781491	0.164418377	1.505636071	0.129597198	herbivorous	high_fiber	yes	terrestrial	Testudinidae
Malayemys_subtrijuga	NHMUK 1920.1.20.2545	39.11	30.66	NA	0.377589286	0.732928943	0.153125	1.420353982	0.325738397	carnivorous	durophagous	no	freshwater	Geoemydidae
Manouria_impressa	SMF 69777	33.72	30.66	NA	0.382726424	0.870276008	0.147338936	2.474842767	0.054658902	omnivorous	generalist	yes	terrestrial	Testudinidae
Mauremys_leprosa	NHMUK unnumbered	21.29	24.48	NA	0.429252577	1.057460317	0.158762887	0.932692308	0.141627907	omnivorous	generalist	yes	freshwater	Geoemydidae
Morenia_ocellata	NHMUK 87.3.11.7	28.89	26.57	NA	0.488387716	1.458166189	0.188963532	0.662055336	0.37439222	herbivorous	high_fiber	no	freshwater	Geoemydidae
Natator_depressus	R112123	118.96	114.04	NA	0.378768956	0.884583333	0.158786798	1.67962963	0.187748608	carnivorous	generalist	no	marine	Chelonioidea
Notochelys_platynota	FMNH 224048	28.75	34.54	NA	0.430501931	1.130067568	0.19047619	1.703370787	0.062264151	herbivorous	generalist	no	freshwater	Geoemydidae
Orlitia_borneensis	NHMUK 1949.3.4.29/94.3.4.18	25.98	28.73	NA	0.465006553	1.043529412	0.145347313	1.18899859	0.115535098	omnivorous	generalist	no	freshwater	Geoemydidae
Pangshura_tecta	NHMUK 1889.2.6.1	27.76	29.9	NA	0.433657588	1.131472081	0.177042802	1.022556391	0.143910806	herbivorous	generalist	no	freshwater	Geoemydidae
Pelomedusa_subrufa	FMNH 17161	20.33	23.46	NA	0.50733945	1.024074074	0.153109072	0.99031477	0.084705882	carnivorous	generalist	no	freshwater	Pelomedusoides
Peltocephalus_dumerilianus	NHMUK 60.4.16.9	50.37	40.5	NA	0.416595381	0.90689013	0.198460222	0.941176471	0.117965546	omnivorous	generalist	no	freshwater	Pelomedusoides
Pelusios_sinuatus	USNM 42144	36.01	41.61	NA	0.451568266	0.845423143	0.172601476	0.877390326	0.131088561	carnivorous	generalist	no	freshwater	Pelomedusoides
Phrynops_hilarii	FMNH 217273	21.86	24.69	NA	0.508854167	1.003080082	0.143229167	0.685560054	0.104804805	carnivorous	suction	no	freshwater	Chelidae
Platysternon_megacephalum	NCSM 76497	19.6	20.29	NA	0.401920904	0.878271605	0.127457627	1.426307448	0.060292581	omnivorous	generalist	no	freshwater	Emysternia
Podocnemis_expansa	ZMB 90084	79.1	72.16	NA	0.394056604	0.739292035	0.186226415	0.846673095	0.172641509	herbivorous	generalist	no	freshwater	Pelomedusoides
Podocnemis_unifilis	FMNH 45657	21.19	18.24	NA	0.448071979	0.847487844	0.211653813	1.009102731	0.11584	herbivorous	generalist	no	freshwater	Pelomedusoides
Pseudemys_concinna	FMNH 22146	24.24	27.85	NA	0.401081081	1.06	0.15527027	0.888007929	0.212817412	herbivorous	generalist	no	freshwater	Emysternia
Rhinoclemmys_melanosterna	FMNH 44446	18.05	18.32	NA	0.458591549	0.862897527	0.076431925	1.876033058	0.051187335	herbivorous	generalist	no	freshwater	Geoemydidae
Rhinoclemmys_rubida	MVZ herps 78373	20.03	20.07	NA	0.40875	0.894947368	0.117884615	1.815789474	0.051929825	omnivorous	generalist	yes	terrestrial	Geoemydidae
Sacalia_quadriocellata	NCSM 13265	16.93	17.7	NA	0.427547592	0.973979592	0.117357223	1.752860412	0.066772487	omnivorous	generalist	no	freshwater	Geoemydidae
Staurotypus_salvinii	NHMUK 1879.1.7.5	36.89	37.09	NA	0.433919598	0.990630975	0.117839196	1.054414784	0.15992	carnivorous	durophagous	no	freshwater	Chelydroidea
Sternotherus_minor	FMNH 211696	20.14	20.37	NA	0.442100372	1.111448598	0.165055762	0.947916667	0.242508418	carnivorous	durophagous	no	freshwater	Chelydroidea
Terrapene_carolina	OUMNH 8795	20.27	18.09	NA	0.414008811	0.884934087	0.103436123	1.873809524	0.061393443	omnivorous	generalist	yes	terrestrial	Emysternia
Terrapene_coahuila	FMNH 47372	22.64	20.87	NA	0.359035088	0.745537341	0.147280702	1.365384615	0.084422922	omnivorous	generalist	yes	freshwater	Emysternia
Terrapene_ornata	FMNH 23014	18.17	15.68	NA	0.425258621	0.851986183	0.132931034	1.757785467	0.071073718	omnivorous	generalist	yes	terrestrial	Emysternia
Testudo_graeca	ZMB 39442	22.44	22.3	NA	0.474516696	1.056751468	0.125659051	1.590413943	0.097854785	herbivorous	high_fiber	yes	terrestrial	Testudinidae
Testudo_horsfieldii	OUMNH 10344	19.6	22.8	NA	0.464705882	1.045588235	0.203398693	1.747692308	0.090072639	herbivorous	high_fiber	yes	terrestrial	Testudinidae
Testudo_marginata	FMNH 51672	25.09	25.45	NA	0.479241877	1.10625	0.141155235	1.460591133	0.094852321	herbivorous	high_fiber	yes	terrestrial	Testudinidae
Trionyx_triunguis	PCHP 4559	72.38	50.8	NA	0.401416853	0.907757167	0.266442953	2.309677419	0.072209026	carnivorous	suction	no	freshwater	Trionychia
