# Supplementary material for: Functional and Character Disparity Are Decoupled in Turtle Mandibles
Source: Ecol Evol. 2024 Nov 13;14(11):e70557. doi: 10.1002/ece3.70557 (PMC11560343; doi:10.1002/ece3.70557)
Supplement: Supplementary file 1 — Appendix S1. [file ECE3-14-e70557-s001.zip › ece370557-sup-0004-FileS4.xlsx]

## Sheet: AMA_taxonomy
	Chelidae	Pelomedusoides	Trionychia	Chelonioidea	Chelydroidea	Emysternia	Testudinidae
Pelomedusoides	0.58232	-	-	-	-	-	-
Trionychia	0.00109729	1	-	-	-	-	-
Chelonioidea	0.000235179	0.757091	1	-	-	-	-
Chelydroidea	0.0366083	1	1	1	-	-	-
Emysternia	7.58735e-05	0.791303	1	1	1	-	-
Testudinidae	0.0905562	1	1	0.328806	1	0.214442	-
Geoemydidae	0.00700955	1	1	1	1	1	1

## Sheet: AMA_primary diet
	carnivorous	herbivorous
herbivorous	0.112031	-
omnivorous	1	0.206188

## Sheet: AMA_specialized diet
	durophagous	generalist	high_fiber
generalist	1	-	-
high_fiber	0.512497	0.405158	-
suction	0.759838	0.745602	1

## Sheet: AMA_habitat
	freshwater	marine
marine	0.15702	-
terrestrial	1	0.30287

## Sheet: PMA_taxonomy
	Chelidae	Pelomedusoides	Trionychia	Chelonioidea	Chelydroidea	Emysternia	Testudinidae
Pelomedusoides	1	-	-	-	-	-	-
Trionychia	1	1	-	-	-	-	-
Chelonioidea	1	1	1	-	-	-	-
Chelydroidea	1	1	1	1	-	-	-
Emysternia	1	1	1	1	1	-	-
Testudinidae	1	1	1	1	1	1	-
Geoemydidae	1	1	1	1	1	0.65498	1

## Sheet: PMA_primary diet
	carnivorous	herbivorous
herbivorous	0.000548075	-
omnivorous	1	0.00119767

## Sheet: PMA_specialized diet
	durophagous	generalist	high_fiber
generalist	1	-	-
high_fiber	0.0640313	0.00106721	-
suction	1	1	0.0134629

## Sheet: PMA_habitat
	freshwater	marine
marine	1	-
terrestrial	1	1

## Sheet: OMA_taxonomy
	Chelidae	Pelomedusoides	Trionychia	Chelonioidea	Chelydroidea	Emysternia	Testudinidae
Pelomedusoides	1	-	-	-	-	-	-
Trionychia	0.00583585	0.259107	-	-	-	-	-
Chelonioidea	1	1	0.000634932	-	-	-	-
Chelydroidea	1	1	0.000352295	1	-	-	-
Emysternia	1	0.447861	1.16033e-06	1	1	-	-
Testudinidae	1	1	0.00067789	1	1	1	-
Geoemydidae	1	1	1.54124e-05	1	1	1	1

## Sheet: OMA_primary diet
	carnivorous	herbivorous
herbivorous	1	-
omnivorous	0.103868	0.0720828

[truncated: 14 more sheets: OMA_specialized diet, OMA_habitat, SMOI_taxonomy, SMOI_primary diet, SMOI_specialized diet, SMOI_habitat, LWRatio_taxonomy, LWRatio_primary diet, LWRatio_specialized diet, LWRatio_habitat, TritSurfWidth_taxonomy, TritSurfWidth_primary diet, TritSurfWidth_specialized diet, TritSurfWidth_habitat]
