# Supplementary material for: Functional and Character Disparity Are Decoupled in Turtle Mandibles
Source: Ecol Evol. 2024 Nov 13;14(11):e70557. doi: 10.1002/ece3.70557 (PMC11560343; doi:10.1002/ece3.70557)
Supplement: Supplementary file 1 — Appendix S1. [file ECE3-14-e70557-s001.zip › ece370557-sup-0005-FileS5.xlsx]

## Sheet: Clade disparity (Continuous)
Clade-wise disparity
	Chelidae	Pelomedusoides	Trionychia	Chelonioidea	Chelydroidea	Emysternia	Testudinidae	Geoemydidae
Chelidae	-	-	-	-	-	-	-	-
Pelomedusoides	2.1076e-146	-	-	-	-	-	-	-
Trionychia	3.24261e-78	1.98769e-63	-	-	-	-	-	-
Chelonioidea	9.55473e-05	4.78764e-173	6.98605e-110	-	-	-	-	-
Chelydroidea	2.42123e-191	1.85555e-08	5.35048e-143	8.79126e-207	-	-		-
Emysternia	2.47637e-20	5.3144e-142	5.42734e-50	3.34181e-43	1.32293e-206	-	-	-
Testudinidae	5.09535e-91	8.80892e-52	0.0300777	3.45865e-121	1.63457e-132	2.1953e-67	-	-
Geoemydidae	1.15554e-55	5.31974e-273	9.27168e-227	5.9955e-28	3.95847e-299	2.06985e-143	2.40915e-238	-
Major clades
	Pleurodira
Cryptodira	1.12e-296
Primary diet disparity
	carnivorous	herbivorous
herbivorous	1.73e-268	-
omnivorous	0	0
Specialized diet disparity
	high-fibre	durophagous	suction-feeders
generalist	1.79e-76	2.7e-33	2.17e-297
Terrestrial feeding disparity
	no
yes	0

## Sheet: Clade disparity (discrete)
Clade-wise disparity
	Chelidae	Pelomedusoides	Trionychia	Chelonioidea	Chelydroidea	Emysternia	Testudinidae	Geoemydidae
Chelidae	-	-	-	-	-	-	-	-
Pelomedusoides	3.62554e-32	-	-	-	-	-	-	-
Trionychia	1.18789e-118	9.25239e-189	-	-	-	-	-	-
Chelonioidea	4.80305e-59	0.000280413	1.9836e-236	-	-	-	-	-
Chelydroidea	3.90824e-166	4.08249e-91	2.38147e-277	8.93207e-67	-	-		-
Emysternia	1.08902e-06	5.73673e-18	2.88009e-250	1.16322e-41	2.48849e-161	-	-	-
Testudinidae	1.55223e-141	1.51682e-210	1	1.70463e-256	1.44944e-287	5.56658e-291	-	-
Geoemydidae	1.88636e-09	1.04935e-08	4.3771e-199	6.50443e-27	4.59488e-133	1	1.62282e-236	-
Major clades
	Pleurodira
Cryptodira	2.94e-52
Primary diet disparity
	carnivorous	herbivorous
herbivorous	0	-
omnivorous	0	3.04e-234
Specialized diet disparity
	high-fibre	durophagous	suction-feeders
generalist	5.89e-209	2.88e-79	2.89e-101
Terrestrial feeding disparity
	no
yes	0
